# Supplementary material for: Bark Extracts of Chamaecyparis obtusa (Siebold & Zucc.) Endl. Attenuate LPS-Induced Inflammatory Responses in RAW264.7 Macrophages
Source: Plants (Basel). 2025 Jul 29;14(15):2346. doi: 10.3390/plants14152346 (PMC12349554; doi:10.3390/plants14152346)
Supplement: Supplementary file 1 [file plants-14-02346-s001.zip]

Archive with 1 entries (1 files):
- plants-3757253-supplementary.pdf
